# Supplementary material for: Flipped Presentation of Authentic Audio-Visual Materials: Impacts on Intercultural Sensitivity and Intercultural Effectiveness in an EFL Context
Source: Front Psychol. 2022 Feb 21;13:832862. doi: 10.3389/fpsyg.2022.832862 (PMC8899533; doi:10.3389/fpsyg.2022.832862)
Supplement: Supplementary file 2 [file Data_Sheet_1.CSV]

SensisitivityPre	EffectivenessPre	SenPost	EffectPost	Age	Oxford	Gender	Group	Dropped
76	63	90	80	25	52	1	1	3
83	72	92	86	26	49	2	1	3
90	80	96	85	31	56	1	1	3
94	78	97	81	20	54	2	1	3
80	70	90	83	27	49	1	1	3
74	68	82	76	24	48	1	1	3
70	64	83	70	32	47	1	1	3
73	69	88	80	40	47	2	1	3
94	78	98	82	25	49	2	1	3
84	72	100	86	26	50	1	1	3
93	77	100	81	28	53	1	1	3
77	64	98	72	24	54	1	1	3
81	70	86	82	20	55	2	2	3
89	72	96	85	35	56	2	2	3
90	78	105	90	32	49	1	2	3
92	70	101	88	30	48	1	2	3
97	73	111	89	28	52	1	2	3
74	64	90	78	27	50	2	2	3
89	68	98	76	28	49	1	2	3
93	70	99	90	22	56	2	2	3
92	80	100	88	30	53	2	2	3
77	63	88	79	34	50	2	3	3
88	66	108	86	24	48	1	3	3
85	76	110	84	26	47	2	3	3
92	75	106	90	32	53	2	3	3
84	73	100	91	28	52	2	3	3
86	80	94	86	24	49	2	3	3
88	71	108	84	29	50	1	3	3
85	69	106	78	25	50	1	3	3
86	64	98	82	24	53	1	3	3
90	69	109	74	23	56	2	3	3
91	73	109	83	28	54	2	3	3
90	79	100	91	26	49	1	3	3
86	70	99	85	36	55	1	3	3
				46	32	1	4	4
				44	34	1	4	4
				41	35	2	4	4
				35	39	1	4	4
				34	30	1	4	4
86	70			41	46	2	4	4
90	72			40	50	1	4	4
88	71			37	52	2	4	4
75	73			39	53	1	4	4
